# Supplementary material for: Binary Type-II Heterojunction K7HNb6O19/g-C3N4: An Effective Photocatalyst for Hydrogen Evolution without a Co-Catalyst
Source: Nanomaterials (Basel). 2022 Mar 2;12(5):849. doi: 10.3390/nano12050849 (PMC8912307; doi:10.3390/nano12050849)
Supplement: Supplementary file 1 [file nanomaterials-12-00849-s001.zip]

Archive with 1 entries (1 files):
- nanomaterials-1593173-supplementary.pdf
